# Supplementary material for: Targeting Toxoplasma gondii ME49 TgAPN2: A Bioinformatics Approach for Antiparasitic Drug Discovery
Source: Molecules. 2023 Apr 3;28(7):3186. doi: 10.3390/molecules28073186 (PMC10096047; doi:10.3390/molecules28073186)
Supplement: Supplementary file 1 [file molecules-28-03186-s001.zip]

Archive with 1 entries (1 files):
- molecules-2299046-supplementary.pdf
